# Supplementary material for: Organotypic Hippocampal Slice Cultures from Adult Tauopathy Mice and Theragnostic Evaluation of Nanomaterial Phospho-TAU Antibody-Conjugates
Source: Cells. 2023 May 18;12(10):1422. doi: 10.3390/cells12101422 (PMC10216823; doi:10.3390/cells12101422)
Supplement: Supplementary file 1 [file cells-12-01422-s001.zip]

Archive with 1 entries (1 files):
- cells-2386107-supplementary.pdf
